# Supplementary material for: Clinical Spectrum of Monoclonal Protein and the Factors Associated with Lymphoplasmacytic Malignancies
Source: J Clin Med. 2024 Nov 15;13(22):6875. doi: 10.3390/jcm13226875 (PMC11595081; doi:10.3390/jcm13226875)
Supplement: Supplementary file 1 [file jcm-13-06875-s001.zip]

Archive with 1 entries (1 files):
- jcm-3297071-supplementary.pdf
